# Supplementary material for: Contralateral Masking in Bilateral Cochlear Implant Patients: A Model of Medial Olivocochlear Function Loss
Source: PLoS One. 2015 Mar 23;10(3):e0121591. doi: 10.1371/journal.pone.0121591 (PMC4370517; doi:10.1371/journal.pone.0121591)
Supplement: S1 Dataset — (XLSX) [file pone.0121591.s001.xlsx]

## Sheet: unmasked
Probe location	threshold 1	threshold 2	threshold 3	threshold 4
C3
1	50.2	53.3	55.2
1.5	54.7	55.6
2	53	58.4	58.8
2.5	54.3	55.5
2.6	55.9	58.8
3	55.3	60.5	59.2
3.5	55.5	55.4
4	61	59.4	63.9
4.5	55.4	54.8	57.3
5	62.6	61.8
5.5	68.8	66.1	62.5
5.75	69.3	68.3
6	69.3	68.3	69.5
6.5	73.5	74.7	73.6
7	73.5	75.9	75.8
7.5	73.6	73.6
8	77.8	80.3	85
9	69.8	70
10	68.4	65.6
11	61.9	65.8
C14
1	106.9
1.5
2	119.08	117.5
2.5	103.1	104
3	98.3	97
3.5	100.7	103.9
4	110.6	104.5
4.5
5	107.45
5.5
5.75
6	123	111
6.5
7	123.04	119.6
7.5
8	123.3	128.7
9	135.3	128
10	123.3	108.2	114.6
11	114.3
12	104.9	102.3
13
14	107	96.9
15
16	136.8
C20
1	60.05	60.92
1.5	66.88	70.07
2	73.08	73.14
3	79.34	81.7
3.25	82.21	82.21
3.5	73.85	74.79
3.75	78.58	77.52
4	75.2	74.65
4.45	62.96
4.5	69.84	70.82
4.7	66	62.43
4.95	70.33	64.43	64.43
5	65.5
6	53.44	53.82
7	54.3	54.5	50.91	52.47
7.5	57.39	56.99
8	52.92	53.7	60.7	60.7	60.7
8.25	58.8
8.5	57.3	56.9
8.75	49
9	45	44.7
10	44.1	43.76
10.05	46	46.35
10.3	52.04	47.93	52.8
10.5	54.6	54.62	57.5	54.6
10.55	46.67	50.43	50.1
11	35.48	35.5
12	45	45.03	45.73
14	58.35	58.35
C21
1	77.54	76.52
2	52.54	54.03
2.75	81.06
3	73.1	75.1
3.25	81.4	79.2
3.5	83.8	85
3.75	81.38	81.38
4	75.7	87.44	82.55
4.5	85.24	86.4
5	106.8	83.6
7	93.5	81
8	96.2	90.8
8.45	96.7	81.4	87.5	94
8.5	98.6	104.5
8.7	96.42	93.7
8.95	94.7	90.7
9	105.3	99.4
9.25	88.3	89.5
9.5	98.7	89.26
10	78.4	89.45
11	103.77	96.6
12	96.6	92.5
C22
1	68.48	69.48
2	66.54	67.56
3	70.64	69.66
4	68.6	72.61
4.5	71.9	69.9
4.7	67.52	66.57
5	66.98	72.1
5.5	73.6	75.79
7	70.8	78.39
8	78.4	80.61
8.5	81.9
9.45	86.43	75.94
9.7	81.5	72.68
9.95	56.04	65.61
10	58.64	61.22
10.3	67.54	76.92	79.2
10.5	87.81	89.04
11	95.63	102.74
12	109.17	85.46
C23
1	108.4	107.16
2	108.39
3	103.64
4	101.11	102.56
7	97.3	103.07
9	106.37	98.96
12	106.27	100.41	102.79
13	107.9	104.8	108.28
14	106.37	104.82	109.53
14.5	115.41	116.69
15	111.51	112.88
15.25	110.29	111.56
15.5	118.12	105.3
16	115.87	115.23

## Sheet: contra apical masker
Probe location	threshold 1	threshold 2	threshold 3	threshold 4
C3
1	51	57.8
2	58.5	59.2
2.5	64.98	57.1	55.5	70.36
3	58.7	60.1
4	61
4.5	56.3
5	68.1	63.4	60
7	76.9	78.5
8	80.3	82.6
9	70
C14
1	118.3
2	129.8
2.5	120.5	120.5
3	128.4	117.4
3.5	118.7	119.6
4	125	122.2
5	122.7
6	133.1	130.1	121.6
7	142.1	136.1
8	147.8	148.4
10	130.5
C20
1	61.85	61.85	61.36
1.5	62.99	71.85	71.03
2	74.14	74.14	73.6
3	80.59	83.7
3.25	82.21	82.21
3.5	80.55	87.63	86.44
3.75	78.58	78.58
4	74.65	73.63
4.5	71.79	71.79
4.7	66.02	65.13
4.95	64.43	66.34
6	53.44	53.44
10	43.76	43.76
C21
1	78.82	84.57	75.4
2	50.33	54.9
2.75	81.06
3	76.83	75.8
3.25	86.2	86.2
3.5	86.2	83.9	85
3.75	88.83	90.1
4	87.5	87.44
4.5	86.4	86.4
5	89.3	93.2
7	80.4	79.3
C22
1	77	71.54
2	70.49	74.66
3	83.81	74.76
4	75.82	74.73
4.5	88	90.52
4.7	87.52	87.52
5	79.6	85.54
5.5	87.48	83.85
7	91.77	87.53
12	103.05	104.62
C23
1	112.92
2	111.55
3	110.4	103.04
4	108.15
7	100.85	102.01
9	116.7	112.76
12	116.67	113.36
13	122.19	116.02
14	122.91	117.36
15	126.48	128.69
15.25	125.73	129.4
15.5	134.64	126.38
16	131.32	130.68

## Sheet: ipsi re apical masker
Probe location	threshold 1	threshold 2	threshold 3	threshold 4
C3
1	57.3	57.3
1.5	56.4	56.4
2	59.2	59.2
2.5	55.9	55.9
3	59.6	60.1
4	61.2	60.3	63
5	65.5	67.9	66.9	66
5.5	69
7	78	71.6	79.2	76.3	75.3
8	79.1
9	71	71
11	60.3	63.9
C14
1	165.6
2	182.3	186.6
3	202.52
3.5	186.71	202.76
4	176.3
5	180.9
6	170
7	173.3
8	177.1
10	151
C20
1	68.22	68.61	61.34
1.5	69.2	72.04	71.85
2	79.63	83.19
4.5	71.79	71.79
4.7	74.61	74.61
4.95	72.81	72.81
6	60.39	60.39
10	42.57	44.07
C21
1	100.51	100.51
2	119.45	102
3	134.8	121.8
3.5	141	136.6
4.5	137	137
5	127.9	129.6
7	89	98.3
C22
1	72.55
4	101.2
12	103.07
C23
1	112.86
2	114.81
3	112.98
4	103.88
7	102.01	102.01
9	110.8	118.04
12	117.46	120.76
13	126.48	130.93
14	135.56	130.93
14.5	137.89	137.1

## Sheet: contra middle masker
Probe location	threshold 1	threshold 2	threshold 3	threshold 4
C3
2.5	58.77	56.3	57.1
3	53.1	53.9
3.5	65.4	55.1	58.3
4	53.9	59.4	57.8
4.5	73.7	66.7	72.6
5	61.7	60.9
5.5	61.3	68	69
5.75	74.4	71.3
6	66.4	67.6	68.5
6.5	74.6	71.6	71.6
7	73.5	74.7
7.5	76.4	75.3
8	76.7	74.7	76.9
9	68.8	71	69
10	56.7	64.6	65.6
11	60.3	61.2
C14
1	111.7
2	122.7
4	129.6	133.3
6	140
7	142.3	142.1
8	150.6	152.9
9	151.8	151.8
10	150.5	155
11	131.8	135.9
12	121.3	132.2
14	114.82	116.5
16	150.92
C20
4	70.47	74.65	74.65
6	54.26	50.81
7	55.9	53.5
7.5	57	57
8	56.93	61.08	60.7
8.25	58.8	58
8.5	55.75	56.9
8.75	49	49
9	45	44.7
10	44.1	44.1
10.05	46.03	46.4
10.3	51.32	50.56	52.76
10.5	54.62	53.14	57.5	57.45
10.55	50.8	48.8	50.81
11	35.7	35.5
12	45
14	59.19	56.76
C21
3	67	62.3	68
5	113.1	92.42	83.6
7	102	84.6	88.3
8	100.5	89.6
8.45	101	95.4	98	94
8.5	110.7	106	94.5
8.7	102.22	93.8
8.95	97.48	94.8
9	114.8	110
9.25	93.5	93.5
9.5	100.1	100.2
10	88.07	89.23
11	96.64	93.8
12	98	91.31
C22
3	86.26	85.03
5	90.61	86.77
7	93.09	91.77
8	100	98.6
8.5	106.05
9.45	118.55
9.7	113.5	111.83
9.95	107.01	110.14
10	108.87	120.4	115.51
10.3	129.03	123.72
10.5	127.77	125.77
11	133.06	133.06
12	113.96	120.71
C23
4	104.19	101.11
7	104.61	98.7	98.84
9	110.96	112.59
12	112.87
14	118.2	109.4
15	125.2	121
15.25	123.08	116.19
15.5	116.45	118.15
16	127.05	130

## Sheet: ipsi re middle masker
Probe location	threshold 1	threshold 2	threshold 3	threshold 4
C3
2.5	58.77	56.3	57.1
3	53.1	53.9
3.5	65.4	55.1	58.3
4	53.9	59.4	57.8
4.5	73.7	66.7	72.6
5	61.7	60.9
5.5	61.3	68	69
5.75	74.4	71.3
6	66.4	67.6	68.5
6.5	74.6	71.6	71.6
7	73.5	74.7
7.5	76.4	75.3
8	76.7	74.7	76.9
9	68.8	71	69
10	56.7	64.6	65.6
11	60.3	61.2
C14
1	106
2	116.6	120.1
4	142.3	142.4
6	166.5	188
7	190.9	202.2
8	215.8	243.7
10	226.2
11	243.3
12	202.1
16	159.7
C20
4	74.65
7	54.36
8	60.65
9	52.42
10	52
10.05	54.7
10.3	62.7
11	53.09
12	44.72
14	58.35
C21
3	70.44	67.5
5	104.5	100.24
7	127.5	123.8
8	135	131.3
10	133.5	131.6
11	115.6	112.4
12	106	104.6
C22
3	79.12	81.5
5	100.28	101.66
7	117.29	124.24
8	141.37	143.46
9.45	182.64	177.38
10.5	180.25	180.25
11	158.27	167.51
12	120.71
C23
4	104.01
7	98.71
9	114.23	117.52
12	125.4	125.18
13	126.1	131.11
14	134.15	134.55
14.5	141.54	136.7
